# Supplementary material for: Analysis of the Complete Mitochondrial Genome of the Bitter Gourd (Momordica charantia)
Source: Plants (Basel). 2023 Apr 17;12(8):1686. doi: 10.3390/plants12081686 (PMC10143269; doi:10.3390/plants12081686)
Supplement: Supplementary file 1 [file plants-12-01686-s001.zip]

Archive with 1 entries (1 files):
- plants-2189405-supplementary.pdf
